# Supplementary material for: Predicting cell population-specific gene expression from genomic sequence
Source: Front Bioinform. 2024 Mar 4;4:1347276. doi: 10.3389/fbinf.2024.1347276 (PMC10944912; doi:10.3389/fbinf.2024.1347276)
Supplement: Supplementary file 2 [file DataSheet2.zip]

Archive with 3 entries (3 files):
- TableS3.xlsx
- TableS4.xlsx
- TableS5.csv
